# Supplementary material for: Separating Patients with SEID from Those with CFS in the French ME/CFS Association, with Some Thoughts on Nomenclature
Source: Diagnostics (Basel). 2022 Apr 27;12(5):1095. doi: 10.3390/diagnostics12051095 (PMC9139646; doi:10.3390/diagnostics12051095)
Supplement: Supplementary file 1 [file diagnostics-12-01095-s001.zip]

Archive with 1 entries (1 files):
- diagnostics-1673719-supplementary.pdf
